# Supplementary material for: Barriers to Improving Pain Management in the Emergency Department: Lessons from a Lean-Driven Quality Improvement Initiative
Source: J Clin Med. 2025 Jun 27;14(13):4566. doi: 10.3390/jcm14134566 (PMC12249701; doi:10.3390/jcm14134566)
Supplement: Supplementary file 1 [file jcm-14-04566-s001.zip]

Archive with 1 entries (1 files):
- jcm-3678897-supplementary.pdf
